# Supplementary material for: Causal relationship between rheumatoid arthritis and epilepsy in a European population: a univariate and multivariate Mendelian randomization study
Source: Front Immunol. 2024 May 16;15:1389549. doi: 10.3389/fimmu.2024.1389549 (PMC11137193; doi:10.3389/fimmu.2024.1389549)
Supplement: Supplementary file 1 [file Table_1.xlsx]

## Sheet: Table S1
Table S1. Details of MVMR covariates.
Trait	GWAS ID	Consortium	Sample size	Number of SNPs	Population	Sex
High blood pressure	ukb-a-437	Neale Lab	336683	10894596	European	Males and Females
Alcohol consumption	ieu-b-4834	Within family GWAS consortium	83626	7914362	European	Males and Females
Ever smoked	ukb-a-236	Neale Lab	336067	10894596	European	Males and Females

## Sheet: Table S2
Table S2. Detailed information of SNPs selected for this study.
90 SNPs for MR analysis of the effect of RA on epilepsy
SNP	effect_allele	other_allele	eaf	beta	se	pval	F
rs12126142	A	G	0.2969	-0.0751	0.0116	1.013e-10	41.9145
rs3761959	T	C	0.3069	0.0744	0.0115	9.64495e-11	41.8553
rs61828284	T	C	0.0386	-0.2018	0.0348	6.32805e-09	33.6267
rs2258734	A	G	0.2989	-0.0921	0.0123	6.04366e-14	56.0672
rs28411352	T	C	0.1803	0.0914	0.0136	1.66418e-11	45.1663
rs2301888	A	G	0.3847	-0.1282	0.0121	3.75232e-26	112.255
rs6679677	A	C	0.0563	0.591	0.023	1.40929e-145	660.267
rs1234313	G	A	0.6075	0.0797	0.0133	1.89701e-09	35.9098
rs2076616	G	A	0.6098	-0.0885	0.0135	6.20297e-11	42.9753
rs10911902	T	C	0.1246	-0.0847	0.0152	2.357e-08	31.0513
rs28421442	A	T	0.1569	-0.1234	0.0214	7.86303e-09	33.2509
rs12466919	T	C	0.1733	0.1025	0.0152	1.58891e-11	45.4737
rs11123811	C	T	0.6512	-0.0995	0.0114	2.01094e-18	76.1792
rs11889341	T	C	0.2112	0.1466	0.0129	4.32215e-30	129.148
rs1858037	A	T	0.4074	-0.1012	0.0131	1.14393e-14	59.6786
rs1355208	G	A	0.6377	0.0818	0.0119	6.76862e-12	47.2512
rs3087243	A	G	0.226	-0.1261	0.0124	3.31513e-24	103.416
rs3806624	G	A	0.7654	0.0863	0.0131	3.93641e-11	43.3989
rs4602367	G	A	0.6972	0.075	0.0117	1.75699e-10	41.0914
rs13103285	T	C	0.4018	0.0989	0.0131	4.29042e-14	56.9967
rs34046593	A	G	0.1573	0.1422	0.017	7.16638e-17	69.9683
rs403214	G	A	0.5533	-0.0914	0.0146	3.95804e-10	39.191
rs2918392	C	T	0.6939	0.0668	0.0122	4.62104e-08	29.9801
rs7731626	A	G	0.1669	-0.1956	0.0184	1.94089e-26	113.006
rs244685	G	T	0.7884	-0.089	0.0144	6.03601e-10	38.1993
rs3025669	G	C	0.1605	-0.2534	0.0222	2.91273e-30	130.289
rs9258357	C	T	0.8345	0.1874	0.0194	5.76501e-22	93.3116
rs115521560	C	A	0.5239	0.7878	0.0364	1.29122e-103	468.413
rs9271365	G	T	0.5857	0.4888	0.0128	1e-200	1458.29
rs62422878	T	C	0.0879	0.1037	0.0176	3.57396e-09	34.7162
rs12530098	T	C	0.1223	0.1382	0.0204	1.35394e-11	45.894
rs1611236	A	G	0.212	-0.1165	0.0131	4.5436e-19	79.0878
rs71565312	A	G	0.0146	0.699	0.0402	1.1051e-67	302.345
rs212389	A	G	0.4297	0.1058	0.0147	6.65733e-13	51.8008
rs112733823	T	C	0.0668	0.191	0.0188	3.82032e-24	103.217
rs139395255	G	A	0.1839	0.3833	0.0235	8.6836e-60	266.037
rs114508013	A	G	0.0149	0.488	0.0441	1.81593e-28	122.451
rs5020946	T	G	0.4122	0.6519	0.0169	1e-200	1487.95
rs41316148	C	T	0.4004	-0.6134	0.0876	2.474e-12	49.032
rs2233424	T	C	0.1933	0.1964	0.0187	6.49232e-26	110.306
rs7749323	A	G	0.0461	0.2835	0.0253	3.46817e-29	125.564
rs9405192	A	G	0.3995	-0.089	0.0137	9.25977e-11	42.2026
rs11754264	C	T	0.2742	-0.1359	0.0193	1.88105e-12	49.582
rs146305655	A	G	0.0141	-0.4379	0.0452	3.29079e-22	93.8584
rs76153210	T	C	0.2047	0.1597	0.0205	6.83282e-15	60.6879
rs1571878	T	C	0.3952	-0.1539	0.0116	4.12572e-40	176.02
rs117026326	T	C	0.1113	0.381	0.0424	2.44681e-19	80.7455
rs42034	G	A	0.465	0.0871	0.0153	1.28499e-08	32.4081
rs740122	A	G	0.4193	-0.0782	0.0134	5.37205e-09	34.0568
rs4717901	C	A	0.1939	0.249	0.0349	9.52138e-13	50.9035
rs3757387	C	T	0.5585	0.1236	0.0137	1.86681e-19	81.3946
rs9693589	A	G	0.4006	0.1127	0.0128	1.49589e-18	77.5225
rs10435844	T	G	0.4942	-0.0784	0.0121	9.72971e-11	41.9818
rs11574914	A	G	0.1513	0.1153	0.0149	9.91745e-15	59.8806
rs3134883	A	G	0.2065	0.0991	0.0125	1.98381e-15	62.8532
rs502919	C	T	0.4349	0.0829	0.0134	6.17007e-10	38.2736
rs7097397	A	G	0.4	-0.0847	0.012	1.41612e-12	49.8201
rs71508903	T	C	0.1689	0.1487	0.0143	3.12608e-25	108.131
rs2275806	A	G	0.4361	-0.0725	0.0122	2.51397e-09	35.3148
rs1538981	T	C	0.3568	0.0671	0.0114	4.41601e-09	34.6446
rs6479800	C	G	0.4059	0.1202	0.0181	3.01093e-11	44.1013
rs7105899	A	G	0.3079	-0.0797	0.0128	4.63895e-10	38.7701
rs6421571	C	T	0.8967	0.134	0.0178	5.57057e-14	56.6721
rs9943599	T	C	0.3545	0.083	0.0131	2.70402e-10	40.1433
rs34502849	A	G	0.2473	-0.0851	0.014	1.068e-09	36.949
rs4409785	C	T	0.4338	0.0982	0.017	7.84802e-09	33.3676
rs660442	A	G	0.0936	-0.1067	0.0175	1.11301e-09	37.1752
rs4963581	A	G	0.5109	0.0856	0.0156	3.75301e-08	30.1091
rs4622308	T	C	0.4615	0.0878	0.0125	2.20699e-12	49.3366
rs9532434	C	T	0.7956	0.114	0.0126	1.94089e-19	81.8594
rs1595260	T	A	0.7851	0.0845	0.0126	2.28613e-11	44.9751
rs1950897	T	C	0.5178	0.1069	0.0144	1.02212e-13	55.11
rs2841275	C	A	0.6245	0.1617	0.0179	1.7108e-19	81.6045
rs7170107	T	C	0.1214	0.1366	0.0158	6.11223e-18	74.7459
rs8032939	C	T	0.6126	0.1244	0.0123	4.46581e-24	102.289
rs12918327	T	C	0.1118	0.0867	0.0157	3.04299e-08	30.4957
rs7206670	T	G	0.3852	0.0701	0.0119	4.142e-09	34.701
rs9927316	G	C	0.2837	0.0906	0.0136	2.30303e-11	44.3791
rs4795400	T	C	0.2452	0.0743	0.012	5.85504e-10	38.3367
rs2847297	G	A	0.5197	0.0903	0.0119	2.64972e-14	57.5813
rs34536443	C	G	0.5217	-0.3801	0.0474	1.07895e-15	64.3042
rs6011186	T	C	0.3342	-0.1074	0.0171	3.19396e-10	39.4472
rs1883832	C	T	0.7483	0.1052	0.0127	1.13006e-16	68.6158
rs7278257	C	G	0.4578	-0.0894	0.0143	4.27504e-10	39.0844
rs1893592	C	A	0.4611	-0.0976	0.0132	1.48115e-13	54.6703
rs2073609	C	T	0.3599	0.1029	0.0182	1.46501e-08	31.966
rs8126756	C	T	0.5461	-0.0823	0.0137	1.81401e-09	36.0876
rs2069235	A	G	0.3771	0.1296	0.014	1.69005e-20	85.6947
rs5754104	A	G	0.2317	0.0891	0.0139	1.355e-10	41.089
rs5912815	G	T	0.5853	-0.0787	0.0134	4.79104e-09	34.4937

## Sheet: Table S3
Table S3. Results of Cochran's Q test.
exposures	epilepsy
	Q	Q_df	Q_pval
RA	94.9687	84	0.194091
Q：statistics for Cochran's Q test; Q_df: degrees of freedom in the Cochran's Q test; Q_pval: p-value of the Cochran's Q test.

## Sheet: Table S4
Table S4. Results for MR-Egger intercept and MR-PRESSO.
Exposures	Outcome	MR-Egger intercept			MR-PRESSO
		Intercept	SE	P	Global test P-value
RA	epilepsy	-0.00158371	0.00396305	0.690464	0.1588
SE: standard error; P: p-value of the MR-Egger intercept and MR-PRESSO.

## Sheet: Table S5
Table S5. Results of MR-Steiger test.
exposure	outcome	snp_r2. exposure	snp_r2. outcome	correct_causal_direction	steiger_pval
RA	epilepsy	0.160624	0.000567136	TRUE	0
